# Supplementary material for: Surfactin–Bacillaene Copathway Engineering Strategy Boosts Fengycin Production and Antifungal Activity in Bacillus velezensis HN-Q-8
Source: Microorganisms. 2026 Jan 21;14(1):246. doi: 10.3390/microorganisms14010246 (PMC12843716; doi:10.3390/microorganisms14010246)
Supplement: Supplementary file 1 [file microorganisms-14-00246-s001.zip]

Archive with 1 entries (1 files):
- microorganisms-4092615-supplementary.pdf
